# Supplementary material for: Neighbourhood food and physical activity environments in England, UK: does ethnic density matter?
Source: Int J Behav Nutr Phys Act. 2012 Jun 18;9:75. doi: 10.1186/1479-5868-9-75 (PMC3409029; doi:10.1186/1479-5868-9-75)
Supplement: Additional file 1 — Table S1: Rate ratios (with 95% confidence interval) of facilities by deprivation, least deprived reference, adjusted for ethnic concentration. [file 1479-5868-9-75-S1.xls]

## Sheet: Sheet1
Online Table 1: Rate ratios (with 95 % confidence interval) of facilities by deprivation, least deprived = reference, adjusted for ethnic concentrationa
	Fast food outlets	Supermarkets	Indoor Physical activity	Outdoor Physical activity
White British
Area deprivation 1 (Least deprived)	1	1	1	1
2	1.51 (1.24,1.83)	1.43 (1.19,1.72)	1.02 (0.98,1.06)	1.01 (0.98,1.04)
3	1.87 (1.55,2.27)	1.77 (1.48,2.11)	1.06 (1.01,1.11)	0.92 (0.90,0.95)
4	3.00 (2.51,3.58)	2.46 (2.08, 2.91)	1.06 (1.02,1.11)	0.80 (0.77,0.82)
5 (Most deprived)	3.20 (2.67,3.85)	2.03 (1.70, 2.43)	0.99 (0.94,1.04)	0.63 (0.60,0.65)
Black African
Area deprivation 1 (Least deprived)	1	1	1	1
2	1.46 (1.11,1.90)	1.27 (0.99,1.63)	0.98 (0.92,1.04)	0.95 (0.90,0.99)
3	1.99 (1.56,2.55)	1.45 (1.14,1.84)	0.94 (0.88,1.00)	0.78 (0.74,0.82)
4	3.11 (2.47,3.92)	1.91 (1.53,2.38)	0.88 (0.83,0.94)	0.65 (0.62,0.68)
5 (Most deprived)	2.90 (2.29,3.66)	1.43 (1.14,1.79)	0.80 (0.75,0.86)	0.48 (0.46,0.51)
Black Caribbean
Area deprivation 1 (Least deprived)	1	1	1	1
2	1.65 (1.28,2.13)	1.41 (1.11,1.78)	1.03 (0.96,1.09)	0.98 (0.94,1.02)
3	2.11 (1.66,2.68)	1.61 (1.29,2.01)	1.05 (0.99,1.12)	0.89 (0.85,0.93)
4	3.38 (2.70,4.23)	2.12 (1.71,2.62)	1.01 (0.95,1.08)	0.75 (0.71,0.78)
Most deprived	3.28 (2.61,4.12)	1.60 (1.29,2.00)	0.98 (0.91,1.05)	0.58 (0.55,0.62)
Indian
Area deprivation 1 (Least deprived)	1	1	1	1
2	1.65 (1.32,2.06)	1.55 (1.27,1.89)	1.06 (1.01,1.11)	1.01 (0.98,1.05)
3	2.27 (1.84,2.80)	1.81 (1.48,2.20)	1.05 (1.00,1.11)	0.88 (0.85,0.92)
4	3.71 (3.04,4.51)	2.48 (2.06,2.99)	1.04 (0.99,1.10)	0.76 (0.73,0.79)
5 (Most deprived)	3.94 (3.23,4.81)	2.12 (1.75,2.57)	1.02 (0.96,1.08)	0.56 (0.53,0.59)
Pakistani
Area deprivation 1 (Least deprived)	1	1	1	1
2	2.04 (1.53,2.72)	1.62 (1.25,2.08)	1.03 (0.97,1.10)	1.03 (0.98,1.08)
3	2.59 (1.97,3.40)	1.72 (1.34,2.20)	1.04 (0.97,1.11)	0.88 (0.84,0.93)
4	4.04 (3.13,5.23)	2.26 (1.79,2.85)	1.02 (0.95,1.09)	0.77 (0.73,0.81)
5 (Most deprived)	3.71 (2.87,4.80)	1.80 (1.42,2.27)	0.97 (0.91,1.04)	0.59 (0.56,0.63)
Bangladeshi
Area deprivation 1 (Least deprived)	1	1	1	1
2	1.61 (1.11,2.35)	1.58 (1.12,2.23)	1.00 (0.92,1.10)	0.98 (0.91,1.05)
3	2.00 (1.41,2.82)	1.64 (1.19,2.26)	1.01 (0.93,1.10)	0.82 (0.77,0.88)
4	3.24 (2.33,4.49)	2.21 (1.63,2.99)	0.98 (0.90,1.06)	0.71 (0.66,0.76)
5 (Most deprived)	3.35 (2.42,4.65)	1.72 (1.26,2.34)	0.93 (0.85,1.01)	0.56 (0.52,0.61)
Chinese
Area deprivation 1 (Least deprived)	1	1	1	1
2	1.60 (1.27,2.02)	1.49 (1.21,1.83)	1.08 (1.02,1.13)	1.01 (0.98,1.05)
3	2.36 (1.90,2.94)	1.80 (1.47,2.19)	1.07 (1.02,1.13)	0.90 (0.86,0.94)
4	3.98 (3.24,4.88)	2.59 (2.15,3.12)	1.07 (1.01,1.13)	0.79 (0.75,0.82)
5 (Most deprived)	4.47 (3.63,5.52)	2.14 (1.75,2.61)	1.04 (0.98,1.10)	0.58 (0.55,0.61)
Irish
Area deprivation 1 (Least deprived)	1	1	1	1
2	1.51 (1.24,1.84)	1.44 (1.20,1.73)	1.00 (0.96,1.05)	1.00 (0.97,1.03)
3	1.90 (1.57,2.30)	1.77 (1.48,2.11)	1.03 (0.99,1.08)	0.91 (0.88,0.94)
4	3.14 (2.62,3.75)	2.49 (2.10,2.95)	1.04 (1.00,1.09)	0.78 (0.75,0.81)
5 (Most deprived)	3.63 (3.04,4.35)	2.12 (1.78,2.53)	0.99 (0.94,1.04)	0.61 (0.59,0.64)
a Rate ratios were estimated using a two level Poisson model (LSOAs nested within LAs), with random intercepts, taking into account population size and adjusted for ethnic concentration.
