# Supplementary material for: Neighbourhood food and physical activity environments in England, UK: does ethnic density matter?
Source: Int J Behav Nutr Phys Act. 2012 Jun 18;9:75. doi: 10.1186/1479-5868-9-75 (PMC3409029; doi:10.1186/1479-5868-9-75)
Supplement: Additional file 2 — Table S2: Rate ratios (with 95% confidence interval) of facilities by ethnic composition (density), least dense reference, adjusted for deprivation. [file 1479-5868-9-75-S2.xls]

## Sheet: Sheet1
Online Table 2: Rate ratios (with 95 % confidence interval) of facilities by ethnic composition (density), least dense = reference, adjusted for deprivationa
	Fast food outlets	Supermarkets	Indoor Physical activity	Outdoor Physical activity
White British
Ethnic density: Low	1	1	1	1
Moderate	0.59 (0.52,0.66)	0.86 (0.77,0.97)	0.69 (0.66,0.72)	1.04 (1.00,1.08)
High	0.31 (0.27,0.36)	0.58 (0.51,0.66)	0.51 (0.48,0.54)	1.03 (0.99,1.08)
Black African
Ethnic density: Low	1	1	1	1
Moderate	1.27 (1.09,1.48)	1.18 (1.01,1.39)	1.23 (1.18,1.30)	1.04 (1.00,1.08)
High	1.59 (1.34,1.88)	1.14 (0.96,1.36)	1.61 (1.51,1.72)	1.10 (1.04,1.17)
Black Caribbean
Ethnic density: Low	1	1	1	1
Moderate	1.31 (1.14,1.52)	1.35 (1.16,1.57)	1.00 (0.95,1.05)	0.82 (0.79,0.85)
High	1.13 (0.96,1.34)	1.03 (0.87,1.23)	0.96 (0.89,1.02)	0.75 (0.71,0.80)
Indian
Ethnic density: Low	1	1	1	1
Moderate	1.26 (1.09,1.45)	1.11 (0.97,1.28)	1.15 (1.10,1.20)	0.95 (0.92,0.98)
High	1.84 (1.59,2.12)	1.29 (1.12,1.48)	1.41 (1.34,1.49)	0.93 (0.89,0.97)
Pakistani
Ethnic density: Low	1	1	1	1
Moderate	1.27 (1.09,1.48)	0.98 (0.84,1.15)	1.15 (1.10,1.21)	0.98 (0.94,1.02)
High	1.30 (1.10,1.52)	0.92 (0.78,1.09)	1.14 (1.08,1.21)	0.88 (0.84,0.93)
Bangladeshi
Ethnic density: Low	1	1	1	1
Moderate	1.13 (0.95,1.34)	0.93 (0.77,1.13)	1.02 (0.96,1.08)	0.82 (0.77,0.87)
High	1.17 (0.97,1.41)	1.00 (0.82,1.22)	1.05 (0.98,1.12)	0.58 (0.54,0.63)
Chinese
Ethnic density: Low	1	1	1	1
Moderate	1.43 (1.24,1.66)	1.42 (1.23,1.65)	1.16 (1.12,1.20)	0.95 (0.92,0.98)
High	2.15 (1.86,2.48)	1.80 (1.55,2.08)	1.47 (1.40,1.54)	1.09 (1.05,1.13)
Irish
Ethnic density: Low	1	1	1	1
Moderate	1.56 (1.36,1.79)	1.52 (1.33,1.72)	1.20 (1.15,1.26)	0.99 (0.97,1.02)
High	2.24 (1.95,2.56)	1.54 (1.36,1.76)	1.71 (1.64,1.79)	0.98 (0.95,1.02)
a Rate ratios were estimated using a two level Poisson model (LSOAs nested within LAs), with random intercepts, taking into account population size and adjusted for deprivation
