# Supplementary material for: Neighbourhood food and physical activity environments in England, UK: does ethnic density matter?
Source: Int J Behav Nutr Phys Act. 2012 Jun 18;9:75. doi: 10.1186/1479-5868-9-75 (PMC3409029; doi:10.1186/1479-5868-9-75)
Supplement: Additional file 3 — Table S3 Rate ratios (with 95% confidence interval) of facilities by ethnic population size, low population reference, adjusted for deprivation. [file 1479-5868-9-75-S3.xls]

## Sheet: Sheet1
Online Table 3: Rate ratios (with 95 % confidence interval) of facilities by ethnic population size, low population = reference, adjusted for deprivationa
	Fast food outlets	Supermarkets	Indoor Physical activity	Outdoor Physical activity
White British
Ethnic population: Low	1	1	1	1
Moderate	0.69 (0.62,0.78)	0.93 (0.83,1.05)	0.86 (0.82,0.89)	0.99 (0.96,1.02)
High	0.53 (0.46,0.60)	0.74 (0.66,0.84)	0.77 (0.74,0.81)	1.01 (0.98,1.04)
Black African
Ethnic population: Low	1	1	1	1
Moderate	1.21 (1.04,1.41)	1.18 (1.01,1.39)	1.22 (1.17,1.28)	1.03 (0.99,1.06)
High	1.57 (1.34,1.85)	1.14 (0.96,1.36)	1.60 (1.50,1.70)	1.09 (1.04,1.15)
Black Caribbean
Ethnic population: Low	1	1	1	1
Moderate	1.32 (1.14,1.52)	1.36 (1.17,1.58)	1.04 (0.99,1.09)	0.83 (0.80,0.87)
High	1.16 (0.99,1.36)	1.04 (0.89,1.23)	1.02 (0.95,1.09)	0.78 (0.74,0.83)
Indian
Ethnic population: Low	1	1	1	1
Moderate	1.23 (1.07,1.42)	1.13 (0.99,1.30)	1.17 (1.12,1.22)	0.95 (0.92,0.98)
High	1.78 (1.55,2.04)	1.28 (1.12,1.47)	1.47 (1.40,1.54)	0.94 (0.91,0.98)
Pakistani
Ethnic population: Low	1	1	1	1
Moderate	1.18 (1.01,1.38)	0.95 (0.81,1.11)	1.17 (1.12,1.23)	0.96 (0.93,0.99)
High	1.30 (1.11,1.52)	0.88 (0.75,1.04)	1.22 (1.15,1.29)	0.89 (0.85,0.93)
Bangladeshi
Ethnic population: Low	1	1	1	1
Moderate	1.09 (0.93,1.29)	0.89 (0.75,1.07)	0.98 (0.93,1.03)	0.88 (0.84,0.92)
High	1.14 (0.96,1.36)	0.99 (0.82,1.19)	1.06 (1.00,1.13)	0.83 (0.79,0.88)
Chinese
Ethnic population: Low	1	1	1	1
Moderate	1.39 (1.20,1.60)	1.40 (1.22,1.62)	1.20 (1.15,1.25)	0.95 (0.92,0.97)
High	2.07 (1.81,2.37)	1.74 (1.51,2.00)	1.72 (1.64,1.79)	1.10 (1.06,1.13)
Irish
Ethnic population: Low	1	1	1	1
Moderate	1.47 (1.28,1.68)	1.48 (1.29,1.68)	1.15 (1.11,1.20)	1.00 (0.98,1.03)
High	2.19 (1.92,2.51)	1.56 (1.37,1.78)	1.47 (1.40,1.54)	0.98 (0.94,1.01)
a Rate ratios were estimated using a two level Poisson model (LSOAs nested within LAs), with random intercepts, taking into account population size and adjusted for deprivation
